# Supplementary material for: A novel saliva-based miRNA profile to diagnose and predict oral cancer
Source: Int J Oral Sci. 2024 Feb 18;16:14. doi: 10.1038/s41368-023-00273-w (PMC10874410; doi:10.1038/s41368-023-00273-w)
Supplement: Supplementary file 1 — Supplementary Table 1 [file 41368_2023_273_MOESM1_ESM.xlsx]

## Sheet: Sheet1
Supplementary Information 1. Clinicopathological details of study participants
Sample No.	Age	Gender	Smoking Status	Alcohol consumption	Cohort	Tumor Location	AJCC Staging	T Stage	N Stage	Site of OPMD Lesion	Dysplasia
UQ1586	69	Male	Ex-smoker	Ex-Drinker	Oral Cancer	Others	Stage IVA	T4	N0	Not Applicable	Not Applicable
QUT645	58	Female	Ex-smoker	Ex-Drinker	Oral Cancer	Others	Stage II	T2	N0	Not Applicable	Not Applicable
UQ1542	71	Male	Ex-smoker	Ex-Drinker	Oral Cancer	Floor of Mouth	Stage III	T2	N1	Not Applicable	Not Applicable
QUT245	66	Male	Current Smoker	Current-Drinker	Oral Cancer	Floor of Mouth	Stage IVA	T4	N2	Not Applicable	Not Applicable
UQ1496	62	Male	Ex-smoker	Current-Drinker	Oral Cancer	Tongue	Stage IVA	T4	N2	Not Applicable	Not Applicable
UQ1371	64	Male	Current Smoker	Current-Drinker	Oral Cancer	Floor of Mouth	Stage IVA	T4	N0	Not Applicable	Not Applicable
UQ1610	74	Female	Ex-smoker	Current-Drinker	Oral Cancer	Tongue	Stage II	T2	N0	Not Applicable	Not Applicable
QUT103	50	Male	Current Smoker	Current-Drinker	Oral Cancer	Floor of Mouth	Stage IVA	T2	N2	Not Applicable	Not Applicable
UQ1432	52	Male	Ex-smoker	Current-Drinker	Oral Cancer	Floor of Mouth	Stage IVA	T2	N2	Not Applicable	Not Applicable
QUT184	70	Male	Current Smoker	Current-Drinker	Oral Cancer	Others	Stage II	T2	N0	Not Applicable	Not Applicable
QUT213	86	Male	Current Smoker	Current-Drinker	Oral Cancer	Others	Stage II	T2	N0	Not Applicable	Not Applicable
QUT646	72	Male	Non-smoker	Current-Drinker	Oral Cancer	Tongue	Stage II	T2	N0	Not Applicable	Not Applicable
QUT695	51	Male	Ex-smoker	Current-Drinker	Oral Cancer	Others	Stage II	T2	N0	Not Applicable	Not Applicable
UQ1509	50	Male	Ex-smoker	Current-Drinker	Oral Cancer	Tongue	Stage II	T2	N0	Not Applicable	Not Applicable
UQ1410	47	Male	Ex-smoker	Current-Drinker	Oral Cancer	Tongue	Stage I	T1	N0	Not Applicable	Not Applicable
UQ1550	66	Male	Ex-smoker	Current-Drinker	Oral Cancer	Tongue	Stage III	T1	N1	Not Applicable	Not Applicable
UQ1584	63	Male	Current Smoker	Current-Drinker	Oral Cancer	Floor of Mouth	Stage I	T1	N0	Not Applicable	Not Applicable
QUT46	71	Male	Non-smoker	Current-Drinker	Oral Cancer	Others	Stage I	T1	N0	Not Applicable	Not Applicable
QUT323	60	Female	Ex-smoker	Current-Drinker	Oral Cancer	Others	Stage I	T1	N0	Not Applicable	Not Applicable
QUT589	68	Male	Non-smoker	Current-Drinker	Oral Cancer	Tongue	Stage I	T1	N0	Not Applicable	Not Applicable
UQ1612	56	Male	Ex-smoker	Current-Drinker	Oral Cancer	Tongue	Stage I	T1	N0	Not Applicable	Not Applicable
UQ1142	60	Female	Ex-smoker	Current-Drinker	Oral Cancer	Floor of Mouth	Stage I	T1	N0	Not Applicable	Not Applicable
QUT229	56	Male	Ex-smoker	Current-Drinker	Oral Cancer	Tongue	Stage I	T1	N0	Not Applicable	Not Applicable
QUT672	63	Male	Non-smoker	Current-Drinker	Oral Cancer	No records available	No records available	No records available	No records available	Not Applicable	Not Applicable
UQ1297	76	Male	Non-smoker	Current-Drinker	Oral Cancer	Others	No records available	No records available	No records available	Not Applicable	Not Applicable
UQ1322	79	Male	Ex-smoker	Non-Drinker	Oral Cancer	Tongue	Stage III	T1	N1	Not Applicable	Not Applicable
QUT539	53	Female	Ex-smoker	Non-Drinker	Oral Cancer	Tongue	Stage I	T1	N0	Not Applicable	Not Applicable
QUT319	64	Female	Ex-smoker	Non-Drinker	Oral Cancer	Others	No records available	No records available	No records available	Not Applicable	Not Applicable
UQ1617	86	Female	No records available	No records available	Oral Cancer	Tongue	Stage IVA	T4	N0	Not Applicable	Not Applicable
UQ1023	69	Male	Ex-smoker	No records available	Oral Cancer	Tongue	Stage IVA	T4	N1	Not Applicable	Not Applicable
QUT1286	48	Female	No records available	No records available	Oral Cancer	Others	Stage IVA	T4	N2	Not Applicable	Not Applicable
QUT1365	67	Male	Current Smoker	Current-Drinker	Oral Cancer	Tongue	Stage IVB	T4	N3	Not Applicable	Not Applicable
UQ1024	63	Male	Current Smoker		Oral Cancer	Floor of Mouth	Stage IVA	T4	N0	Not Applicable	Not Applicable
QUT1268	61	Male	Ex-smoker	Current-Drinker	Oral Cancer	Tongue	Stage IVA	T3	N2	Not Applicable	Not Applicable
QUT412	56	Male	No records available	No records available	Oral Cancer	Tongue	Stage IVB	T3	N3	Not Applicable	Not Applicable
QUT1263	78	Male	Ex-smoker	Non-Drinker	Oral Cancer	Tongue	Stage III	T3	N0	Not Applicable	Not Applicable
UQ1013	60	Female	Ex-smoker	No records available	Oral Cancer	Tongue	Stage III	T2	N1	Not Applicable	Not Applicable
QUT1260	76	Male	Ex-smoker	Current-Drinker	Oral Cancer	Tongue	Stage IVA	T2	N2	Not Applicable	Not Applicable
QUT1288	65	Male	No records available	No records available	Oral Cancer	Tongue	Stage II	T2	N0	Not Applicable	Not Applicable
QUT1335	49	Male	No records available	No records available	Oral Cancer	Tongue	Stage II	T2	N0	Not Applicable	Not Applicable
QUT77_p	67	Male	Ex-smoker	No records available	Oral Cancer	Others	Stage II	T2	N0	Not Applicable	Not Applicable
UQ1423	64	Male	Non-smoker	No records available	Oral Cancer	Tongue	Stage III	T2	N1	Not Applicable	Not Applicable
UQ1037	65	Male	Current Smoker	No records available	Oral Cancer	Tongue	Stage II	T2	N0	Not Applicable	Not Applicable
UQ1015	64	Male	Ex-smoker	No records available	Oral Cancer	Floor of Mouth	Stage I	T1	N0	Not Applicable	Not Applicable
UQ1043	77	Male	Ex-smoker	No records available	Oral Cancer	Floor of Mouth	Stage I	T1	N0	Not Applicable	Not Applicable
UQ1068	58	Female	Ex-smoker	No records available	Oral Cancer	Tongue	Stage I	T1	N0	Not Applicable	Not Applicable
GU008	79	Female	Ex-smoker	No records available	Oral Cancer	No records available	Stage I	T1	N0	Not Applicable	Not Applicable
GU009	64	Male	No records available	No records available	Oral Cancer	No records available	No records available	No records available	No records available	Not Applicable	Not Applicable
QUT1045	58	Male	No records available	No records available	Oral Cancer	No records available	No records available	No records available	No records available	Not Applicable	Not Applicable
UQ1049	87	Female	Non-smoker	No records available	Oral Cancer	Tongue	No records available	No records available	No records available	Not Applicable	Not Applicable
GU055	62	Female	Ex-smoker	Current-Drinker	OPMD	Not Applicable	Not Applicable	Not Applicable	Not Applicable	Tongue	High grade
GU066	32	Female	Non-smoker	Current-Drinker	OPMD	Not Applicable	Not Applicable	Not Applicable	Not Applicable	Tongue	High grade
GU083	73	Male	Ex-smoker	Current-Drinker	OPMD	Not Applicable	Not Applicable	Not Applicable	Not Applicable	Others	High grade
PRE30	58	Male	Ex-smoker	Current-Drinker	OPMD	Not Applicable	Not Applicable	Not Applicable	Not Applicable	Others	High grade
UQ1064	60	Male	Ex-smoker	Current-Drinker	OPMD	Not Applicable	Not Applicable	Not Applicable	Not Applicable	Others	High grade
GU85	70	Female	Non-smoker	Non-Drinker	OPMD	Not Applicable	Not Applicable	Not Applicable	Not Applicable	Tongue	High grade
PRE17	69	Male	Ex-smoker	Non-Drinker	OPMD	Not Applicable	Not Applicable	Not Applicable	Not Applicable	Buccal Mucosa	High grade
PRE26	57	Male	Ex-smoker	Non-Drinker	OPMD	Not Applicable	Not Applicable	Not Applicable	Not Applicable	Others	High grade
GU084	71	Female	Ex-smoker	Current-Drinker	OPMD	Not Applicable	Not Applicable	Not Applicable	Not Applicable	Tongue	High grade
PRE12	74	Male	Ex-smoker	Current-Drinker	OPMD	Not Applicable	Not Applicable	Not Applicable	Not Applicable	Tongue	High grade
PRE3	67	Female	Ex-smoker	Current-Drinker	OPMD	Not Applicable	Not Applicable	Not Applicable	Not Applicable	Tongue	Low grade
PRE6	43	Female	Non-smoker	Current-Drinker	OPMD	Not Applicable	Not Applicable	Not Applicable	Not Applicable	Tongue	High grade
UQ912	74	Female	Ex-smoker	Current-Drinker	OPMD	Not Applicable	Not Applicable	Not Applicable	Not Applicable	Tongue	Low grade
UQ980	32	Male	Current Smoker	Current-Drinker	OPMD	Not Applicable	Not Applicable	Not Applicable	Not Applicable	Tongue	High grade
UQ1005	53	Male	Current Smoker	Non-Drinker	OPMD	Not Applicable	Not Applicable	Not Applicable	Not Applicable	Tongue	Low grade
UQ802	74	Male	Non-smoker	Non-Drinker	OPMD	Not Applicable	Not Applicable	Not Applicable	Not Applicable	Tongue	Low grade
GU063	71	Male	Current Smoker	Current-Drinker	OPMD	Not Applicable	Not Applicable	Not Applicable	Not Applicable	Others	Low grade
PRE31	67	Male	Non-smoker	Current-Drinker	OPMD	Not Applicable	Not Applicable	Not Applicable	Not Applicable	Tongue	Low grade
UQ1066	69	Male	Non-smoker	Current-Drinker	OPMD	Not Applicable	Not Applicable	Not Applicable	Not Applicable	Tongue	Low grade
UQ1605	65	Female	Non-smoker	Current-Drinker	OPMD	Not Applicable	Not Applicable	Not Applicable	Not Applicable	Others	Low grade
UQ970	70	Female	Non-smoker	Current-Drinker	OPMD	Not Applicable	Not Applicable	Not Applicable	Not Applicable	Tongue	Low grade
UQ1082	66	Male	Current Smoker	Non-Drinker	OPMD	Not Applicable	Not Applicable	Not Applicable	Not Applicable	Others	Low grade
UQ1095	49	Female	Ex-smoker	Non-Drinker	OPMD	Not Applicable	Not Applicable	Not Applicable	Not Applicable	Others	Low grade
UQ1178	65	Female	Non-smoker	Non-Drinker	OPMD	Not Applicable	Not Applicable	Not Applicable	Not Applicable	Others	Low grade
UQ1240	84	Female	Current Smoker	Non-Drinker	OPMD	Not Applicable	Not Applicable	Not Applicable	Not Applicable	Tongue	Low grade
UQ938	70	Male	Non-smoker	Non-Drinker	OPMD	Not Applicable	Not Applicable	Not Applicable	Not Applicable	Buccal Mucosa	Low grade
UQ1252	57	Female	No records available	No records available	OPMD	Not Applicable	Not Applicable	Not Applicable	Not Applicable	Others	Low grade
PRE1	80	Female	Ex-smoker	Current-Drinker	OPMD	Not Applicable	Not Applicable	Not Applicable	Not Applicable	No records available	Lichen Planus
PRE15	80	Female	Non-smoker	Current-Drinker	OPMD	Not Applicable	Not Applicable	Not Applicable	Not Applicable	Tongue	Lichen Planus
PRE25	52	Male	Current Smoker	Current-Drinker	OPMD	Not Applicable	Not Applicable	Not Applicable	Not Applicable	Others	Lichen Planus
PRE32	75	Female	Ex-smoker	Current-Drinker	OPMD	Not Applicable	Not Applicable	Not Applicable	Not Applicable	Others	Lichen Planus
UQ1149	64	Male	Current Smoker	Current-Drinker	OPMD	Not Applicable	Not Applicable	Not Applicable	Not Applicable	No records available	Lichen Planus
UQ1472	58	Female	Non-smoker	Current-Drinker	OPMD	Not Applicable	Not Applicable	Not Applicable	Not Applicable	Tongue	Lichen Planus
PRE21	71	Male	Non-smoker	Non-Drinker	OPMD	Not Applicable	Not Applicable	Not Applicable	Not Applicable	Buccal Mucosa	Lichen Planus
PRE22	64	Female	Non-smoker	Non-Drinker	OPMD	Not Applicable	Not Applicable	Not Applicable	Not Applicable	Buccal Mucosa	Lichen Planus
PRE24	56	Female	Current Smoker	Non-Drinker	OPMD	Not Applicable	Not Applicable	Not Applicable	Not Applicable	Tongue	Lichen Planus
PRE27	79	Female	Ex-smoker	Non-Drinker	OPMD	Not Applicable	Not Applicable	Not Applicable	Not Applicable	Tongue	Lichen Planus
PRE34	63	Male	Non-smoker	Non-Drinker	OPMD	Not Applicable	Not Applicable	Not Applicable	Not Applicable	Tongue	Lichen Planus
PRE35	55	Female	Current Smoker	Non-Drinker	OPMD	Not Applicable	Not Applicable	Not Applicable	Not Applicable	Tongue	Lichen Planus
UQ1156	38	Male	Current Smoker	Non-Drinker	OPMD	Not Applicable	Not Applicable	Not Applicable	Not Applicable	Others	Lichen Planus
PRE20	71	Male	Ex-smoker	Current-Drinker	OPMD	Not Applicable	Not Applicable	Not Applicable	Not Applicable	Tongue	No records available
QUT39	50	Male	Ex-smoker	Current-Drinker	OPMD	Not Applicable	Not Applicable	Not Applicable	Not Applicable	Buccal Mucosa	No records available
UQ1273	74	Male	Ex-smoker	Current-Drinker	OPMD	Not Applicable	Not Applicable	Not Applicable	Not Applicable	No records available	No records available
UQ799	61	Male	Current Smoker	Current-Drinker	OPMD	Not Applicable	Not Applicable	Not Applicable	Not Applicable	No records available	No records available
UQ937	74	Male	Ex-smoker	Current-Drinker	OPMD	Not Applicable	Not Applicable	Not Applicable	Not Applicable	Buccal Mucosa	No records available
PRE18	78	Male	Ex-smoker	Non-Drinker	OPMD	Not Applicable	Not Applicable	Not Applicable	Not Applicable	Buccal Mucosa	No records available
PRE19	57	Male	Ex-smoker	Non-Drinker	OPMD	Not Applicable	Not Applicable	Not Applicable	Not Applicable	Buccal Mucosa	No records available
PRE9	72	Female	Ex-smoker	Non-Drinker	OPMD	Not Applicable	Not Applicable	Not Applicable	Not Applicable	No records available	No records available
UQ1065	73	Female	Non-smoker	Non-Drinker	OPMD	Not Applicable	Not Applicable	Not Applicable	Not Applicable	Others	No records available
UQ1209	36	Male	Non-smoker	Non-Drinker	OPMD	Not Applicable	Not Applicable	Not Applicable	Not Applicable	Tongue	No records available
UQ924	50	Female	Non-smoker	Non-Drinker	OPMD	Not Applicable	Not Applicable	Not Applicable	Not Applicable	Tongue	No records available
UQ1029	68	Male	Ex-smoker	No records available	OPMD	Not Applicable	Not Applicable	Not Applicable	Not Applicable	No records available	No records available
JNJ115	65	Male	Ex-smoker	Current-Drinker	Controls	Not Applicable	Not Applicable	Not Applicable	Not Applicable	Not Applicable	Not Applicable
JNJ118	66	Male	Non-smoker	Current-Drinker	Controls	Not Applicable	Not Applicable	Not Applicable	Not Applicable	Not Applicable	Not Applicable
JNJ183	63	Male	Ex-smoker	Current-Drinker	Controls	Not Applicable	Not Applicable	Not Applicable	Not Applicable	Not Applicable	Not Applicable
JNJ208	61	Female	Non-smoker	Current-Drinker	Controls	Not Applicable	Not Applicable	Not Applicable	Not Applicable	Not Applicable	Not Applicable
JNJ257	52	Female	Ex-smoker	Current-Drinker	Controls	Not Applicable	Not Applicable	Not Applicable	Not Applicable	Not Applicable	Not Applicable
JNJ26	62	Female	Non-smoker	Current-Drinker	Controls	Not Applicable	Not Applicable	Not Applicable	Not Applicable	Not Applicable	Not Applicable
JNJ262	53	Female	Non-smoker	Current-Drinker	Controls	Not Applicable	Not Applicable	Not Applicable	Not Applicable	Not Applicable	Not Applicable
JNJ292	64	Female	Ex-smoker	Current-Drinker	Controls	Not Applicable	Not Applicable	Not Applicable	Not Applicable	Not Applicable	Not Applicable
JNJ302	67	Female	Ex-smoker	Current-Drinker	Controls	Not Applicable	Not Applicable	Not Applicable	Not Applicable	Not Applicable	Not Applicable
JNJ313	59	Male	Non-smoker	Current-Drinker	Controls	Not Applicable	Not Applicable	Not Applicable	Not Applicable	Not Applicable	Not Applicable
JNJ318	69	Female	Ex-smoker	Current-Drinker	Controls	Not Applicable	Not Applicable	Not Applicable	Not Applicable	Not Applicable	Not Applicable
JNJ325	64	Male	Non-smoker	Current-Drinker	Controls	Not Applicable	Not Applicable	Not Applicable	Not Applicable	Not Applicable	Not Applicable
JNJ326	80	Male	Ex-smoker	Current-Drinker	Controls	Not Applicable	Not Applicable	Not Applicable	Not Applicable	Not Applicable	Not Applicable
JNJ333	70	Male	Non-smoker	Current-Drinker	Controls	Not Applicable	Not Applicable	Not Applicable	Not Applicable	Not Applicable	Not Applicable
JNJ344	67	Male	Ex-smoker	Current-Drinker	Controls	Not Applicable	Not Applicable	Not Applicable	Not Applicable	Not Applicable	Not Applicable
JNJ355	89	Male	Ex-smoker	Current-Drinker	Controls	Not Applicable	Not Applicable	Not Applicable	Not Applicable	Not Applicable	Not Applicable
JNJ362	71	Male	Ex-smoker	Current-Drinker	Controls	Not Applicable	Not Applicable	Not Applicable	Not Applicable	Not Applicable	Not Applicable
JNJ364	71	Male	Ex-smoker	Current-Drinker	Controls	Not Applicable	Not Applicable	Not Applicable	Not Applicable	Not Applicable	Not Applicable
JNJ369	79	Male	Ex-smoker	Current-Drinker	Controls	Not Applicable	Not Applicable	Not Applicable	Not Applicable	Not Applicable	Not Applicable
JNJ371	55	Male	Ex-smoker	Current-Drinker	Controls	Not Applicable	Not Applicable	Not Applicable	Not Applicable	Not Applicable	Not Applicable
JNJ379	74	Male	Non-smoker	Current-Drinker	Controls	Not Applicable	Not Applicable	Not Applicable	Not Applicable	Not Applicable	Not Applicable
JNJ385	62	Male	Ex-smoker	Current-Drinker	Controls	Not Applicable	Not Applicable	Not Applicable	Not Applicable	Not Applicable	Not Applicable
JNJ403	75	Male	Ex-smoker	Current-Drinker	Controls	Not Applicable	Not Applicable	Not Applicable	Not Applicable	Not Applicable	Not Applicable
JNJ409	74	Male	Non-smoker	Current-Drinker	Controls	Not Applicable	Not Applicable	Not Applicable	Not Applicable	Not Applicable	Not Applicable
JNJ428	64	Female	Non-smoker	Current-Drinker	Controls	Not Applicable	Not Applicable	Not Applicable	Not Applicable	Not Applicable	Not Applicable
JNJ430	71	Male	Ex-smoker	Current-Drinker	Controls	Not Applicable	Not Applicable	Not Applicable	Not Applicable	Not Applicable	Not Applicable
JNJ441	65	Male	Ex-smoker	Current-Drinker	Controls	Not Applicable	Not Applicable	Not Applicable	Not Applicable	Not Applicable	Not Applicable
JNJ45	43	Male	Current Smoker	Current-Drinker	Controls	Not Applicable	Not Applicable	Not Applicable	Not Applicable	Not Applicable	Not Applicable
JNJ461	56	Male	Current Smoker	Current-Drinker	Controls	Not Applicable	Not Applicable	Not Applicable	Not Applicable	Not Applicable	Not Applicable
JNJ467	78	Female	Ex-smoker	Current-Drinker	Controls	Not Applicable	Not Applicable	Not Applicable	Not Applicable	Not Applicable	Not Applicable
JNJ474	55	Male	Ex-smoker	Current-Drinker	Controls	Not Applicable	Not Applicable	Not Applicable	Not Applicable	Not Applicable	Not Applicable
JNJ482	68	Male	Non-smoker	Current-Drinker	Controls	Not Applicable	Not Applicable	Not Applicable	Not Applicable	Not Applicable	Not Applicable
JNJ488	75	Female	Ex-smoker	Current-Drinker	Controls	Not Applicable	Not Applicable	Not Applicable	Not Applicable	Not Applicable	Not Applicable
JNJ493	77	Male	Non-smoker	Current-Drinker	Controls	Not Applicable	Not Applicable	Not Applicable	Not Applicable	Not Applicable	Not Applicable
JNJ494	76	Male	Ex-smoker	Current-Drinker	Controls	Not Applicable	Not Applicable	Not Applicable	Not Applicable	Not Applicable	Not Applicable
JNJ21	44	Female	Ex-smoker	Non-Drinker	Controls	Not Applicable	Not Applicable	Not Applicable	Not Applicable	Not Applicable	Not Applicable
JNJ214	54	Male	Non-smoker	Non-Drinker	Controls	Not Applicable	Not Applicable	Not Applicable	Not Applicable	Not Applicable	Not Applicable
JNJ255	72	Female	Ex-smoker	Non-Drinker	Controls	Not Applicable	Not Applicable	Not Applicable	Not Applicable	Not Applicable	Not Applicable
JNJ273	79	Female	Non-smoker	Non-Drinker	Controls	Not Applicable	Not Applicable	Not Applicable	Not Applicable	Not Applicable	Not Applicable
JNJ312	73	Female	Non-smoker	Non-Drinker	Controls	Not Applicable	Not Applicable	Not Applicable	Not Applicable	Not Applicable	Not Applicable
JNJ315	66	Male	Ex-smoker	Non-Drinker	Controls	Not Applicable	Not Applicable	Not Applicable	Not Applicable	Not Applicable	Not Applicable
JNJ317	63	Male	Current Smoker	Non-Drinker	Controls	Not Applicable	Not Applicable	Not Applicable	Not Applicable	Not Applicable	Not Applicable
JNJ327	80	Female	Non-smoker	Non-Drinker	Controls	Not Applicable	Not Applicable	Not Applicable	Not Applicable	Not Applicable	Not Applicable
JNJ329	80	Female	Non-smoker	Non-Drinker	Controls	Not Applicable	Not Applicable	Not Applicable	Not Applicable	Not Applicable	Not Applicable
JNJ335	78	Male	Non-smoker	Non-Drinker	Controls	Not Applicable	Not Applicable	Not Applicable	Not Applicable	Not Applicable	Not Applicable
JNJ39	56	Female	Non-smoker	Non-Drinker	Controls	Not Applicable	Not Applicable	Not Applicable	Not Applicable	Not Applicable	Not Applicable
JNJ398	69	Male	Non-smoker	Non-Drinker	Controls	Not Applicable	Not Applicable	Not Applicable	Not Applicable	Not Applicable	Not Applicable
JNJ399	57	Male	Non-smoker	Non-Drinker	Controls	Not Applicable	Not Applicable	Not Applicable	Not Applicable	Not Applicable	Not Applicable
JNJ420	81	Male	Ex-smoker	Non-Drinker	Controls	Not Applicable	Not Applicable	Not Applicable	Not Applicable	Not Applicable	Not Applicable
JNJ422	60	Male	Ex-smoker	Non-Drinker	Controls	Not Applicable	Not Applicable	Not Applicable	Not Applicable	Not Applicable	Not Applicable
JNJ426	58	Male	Ex-smoker	Non-Drinker	Controls	Not Applicable	Not Applicable	Not Applicable	Not Applicable	Not Applicable	Not Applicable
JNJ442	74	Male	Ex-smoker	Non-Drinker	Controls	Not Applicable	Not Applicable	Not Applicable	Not Applicable	Not Applicable	Not Applicable
JNJ447	64	Female	Non-smoker	Non-Drinker	Controls	Not Applicable	Not Applicable	Not Applicable	Not Applicable	Not Applicable	Not Applicable
JNJ462	69	Male	Non-smoker	Non-Drinker	Controls	Not Applicable	Not Applicable	Not Applicable	Not Applicable	Not Applicable	Not Applicable
JNJ469	67	Female	Current Smoker	Non-Drinker	Controls	Not Applicable	Not Applicable	Not Applicable	Not Applicable	Not Applicable	Not Applicable
JNJ470	63	Male	Non-smoker	Non-Drinker	Controls	Not Applicable	Not Applicable	Not Applicable	Not Applicable	Not Applicable	Not Applicable
JNJ472	83	Male	Ex-smoker	Non-Drinker	Controls	Not Applicable	Not Applicable	Not Applicable	Not Applicable	Not Applicable	Not Applicable
JNJ481	68	Female	Ex-smoker	Non-Drinker	Controls	Not Applicable	Not Applicable	Not Applicable	Not Applicable	Not Applicable	Not Applicable
JNJ487	68	Female	Non-smoker	Non-Drinker	Controls	Not Applicable	Not Applicable	Not Applicable	Not Applicable	Not Applicable	Not Applicable
JNJ497	78	Female	Non-smoker	Non-Drinker	Controls	Not Applicable	Not Applicable	Not Applicable	Not Applicable	Not Applicable	Not Applicable
