# Supplementary material for: A novel saliva-based miRNA profile to diagnose and predict oral cancer
Source: Int J Oral Sci. 2024 Feb 18;16:14. doi: 10.1038/s41368-023-00273-w (PMC10874410; doi:10.1038/s41368-023-00273-w)
Supplement: Supplementary file 2 — Supplementary Table 2 [file 41368_2023_273_MOESM2_ESM.xlsx]

## Sheet: Sheet3
Supplementary Information 2. Selection process of miRNAs for validation.
1. Small RNA Sequencing of Saliva Samples
Top Upregulated miRNAs
		miRNA	baseMean	log2FoldChange	lfcSE	stat	pvalue
	1	miR-3614-5p	11.3311	2.12678	0.564332	3.76868	0.000164115
	2	miR-486-3p	7.87718	1.92682	0.830291	2.32066	0.0203051
	3	miR-4707-3p	3.71619	1.85179	0.679465	2.72536	0.00642308
	4	miR-431-5p	3.38188	1.66591	0.801274	2.07908	0.03761
	5	miR-410-3p	8.08394	1.55468	0.720804	2.15687	0.0310155
	6	miR-182-5p	357.391	1.29204	0.442292	2.92124	0.00348638
	7	miR-7-5p	5177.54	1.19287	0.570099	2.09239	0.0364034
	8	miR-450a-5p	288.179	1.18436	0.603963	1.96098	0.0498813
	9	miR-25-3p	2152.32	1.09357	0.468193	2.33572	0.0195059
	10	miR-584-5p	15.2005	1.06051	0.441059	2.40446	0.0161962
Top Downregulated miRNAs
		miRNA	baseMean	log2FoldChange	lfcSE	stat	pvalue
	1	miR-215-5p	97.8676	-4.95991	0.497762	-9.96442	2.18e-23
	2	miR-10b-5p	198.523	-4.61822	0.661537	-6.98104	2.92994e-12
	3	miR-376c-3p	17.6176	-2.26593	0.527881	-4.2925	1.76676e-05
	4	miR-195-5p	43.3477	-1.62138	0.458541	-3.53595	0.000406309
	5	miR-32-5p	141.468	-1.32743	0.636123	-2.08674	0.0369112
	6	miR-153-3p	6.32923	-1.27505	0.50834	-2.50827	0.0121326
	7	miR-99a-3p	3.99784	-1.1608	0.565729	-2.05187	0.0401827
	8	miR-497-5p	32.7123	-1.1559	0.470718	-2.4556	0.0140649
	9	miR-411-5p	25.0946	-1.12587	0.422268	-2.66625	0.00767018
	10	miR-362-3p	7.14896	-1.04942	0.453775	-2.31265	0.0207419
2. TCGA Dataset
Top Upregulated miRNAs
		miRNA	median difference	up_or_down	p.value
	1	miR-450a-5p	1.47723	UP	4.73e-11
	2	miR-3614-5p	1.08757	UP	5.11e-06
	3	miR-7-5p	0.971496	UP	1.18e-08
	4	miR-182-5p	0.862028	UP	6.49e-06
	5	miR-431-5p	0.806313	UP	0.00422142
	6	miR-584-5p	0.795799	UP	7.44e-06
	7	miR-4707-3p	0.707908	UP	0.015923
	8	miR-25-3p	0.519843	UP	0.000781699
Top Downregulated miRNAs
		miRNA	median difference	up_or_down	p.value
		miR-32-5p	-0.664995	DOWN	0.0017839
	1	miR-153-3p	-0.682721	DOWN	0.00173973
	2	miR-10b-5p	-0.951355	DOWN	0.00015527
	3	miR-362-3p	-1.04521	DOWN	1.88e-07
	4	miR-410-3p	-1.06896	DOWN	2.52e-10
	5	miR-411-5p	-1.26303	DOWN	1.23e-09
	6	miR-497-5p	-1.30736	DOWN	1.13e-11
	7	miR-376c-3p	-1.43102	DOWN	1.81e-10
	8	miR-99a-3p	-1.48908	DOWN	1.54e-12
	9	miR-195-5p	-1.56338	DOWN	5.8e-13
Eight miRNAs which are selected for further validation
	1	miR-3614-5p	Selected by Overlapping strategy
	2	miR-4707-3p	Selected by Overlapping strategy
	3	miR-431-5p	Selected by Overlapping strategy
	4	miR-182-5p	Selected by Overlapping strategy
	5	miR-7-5p	Selected by Overlapping strategy
	6	miR-10b-5p	Selected by Overlapping strategy
	7	miR-486-3p	Top upregulated miRNA in small RNA sequencing
	8	miR-215-5p	Top down regulated miRNA in small RNA sequencing
